# Supplementary material for: Effects of diets containing fish oils or fish oil concentrates with high cetoleic acid content on the circulating cholesterol concentration in rodents. A systematic review and meta-analysis
Source: Br J Nutr. 2023 Sep 22;131(4):606–21. doi: 10.1017/S0007114523002118 (PMC10803824; doi:10.1017/S0007114523002118)
Supplement: Supplementary file 1 [file S0007114523002118sup.zip]

Archive with 4 entries (4 files):
- S0007114523002118sup001.docx
- S0007114523002118sup002.docx
- S0007114523002118sup003.docx
- S0007114523002118sup004.docx
